# Supplementary material for: Evaluation of Long-Term Performance of Six PM2.5 Sensor Types
Source: Sensors (Basel). 2025 Feb 19;25(4):1265. doi: 10.3390/s25041265 (PMC11861664; doi:10.3390/s25041265)
Supplement: Supplementary file 1 [file sensors-25-01265-s001.zip]

Archive with 1 entries (1 files):
- sensors-3412783-supplementary.pdf
